# Supplementary material for: Associations between cortisol awakening response and resting electroencephalograph asymmetry
Source: PeerJ. 2019 Jun 3;7:e7059. doi: 10.7717/peerj.7059 (PMC6553442; doi:10.7717/peerj.7059)
Supplement: Supplemental Information 2 — The questionnaires we used in the study were already translated and validated in Chinese population. [file peerj-07-7059-s002.zip]

Archive with 4 entries (3 files):
- questionnaires/
- questionnaires/PSS10.docx
- questionnaires/sleep.docx
- questionnaires/state_trait_anxiety_inventory.doc
